# Supplementary material for: Enantioselective organocatalytic syntheses of α-selenated α- and β-amino acid derivatives
Source: Org Biomol Chem. 2022 Jan 3;20(4):824–30. doi: 10.1039/d1ob02235k (PMC8790592; doi:10.1039/d1ob02235k)
Supplement: OB-020-D1OB02235K-s002 [file OB-020-D1OB02235K-s002.cif]

# Electronic Supplementary Material (ESI) for Organic & Biomolecular Chemistry.
# This journal is © The Royal Society of Chemistry 2022

####################################################################### 
# 
# This file contains crystal structure data downloaded from the 
# Cambridge Structural Database (CSD) hosted by the Cambridge 
# Crystallographic Data Centre (CCDC).
# 
# Full information about CCDC data access policies and citation 
# guidelines are available at http://www.ccdc.cam.ac.uk/access/V1 
# 
# Audit and citation data items may have been added by the CCDC. 
# Please retain this information to preserve the provenance of 
# this file and to allow appropriate attribution of the data. 
# 
#######################################################################

data_ZEP1064_3
_database_code_depnum_ccdc_archive 'CCDC 2121570'
loop_
_audit_author_name
_audit_author_address
'Uwe Monkowius'
;Johannes Kepler University Linz, Linz School of Education
Austria
;
_audit_update_record             
;
2021-11-11 deposited with the CCDC.	2022-01-03 downloaded from the CCDC.
;
_chemical_name_systematic        ?
_chemical_name_common            ?
_chemical_formula_moiety         'C20 H21 N O4 Se'
_chemical_formula_sum            'C20 H21 N O4 Se'
_chemical_formula_iupac          ?
_chemical_formula_weight         418.34

_chemical_melting_point          ?

_space_group_crystal_system      triclinic
_space_group_IT_number           2
_space_group_name_H-M_alt        'P -1'
_space_group_name_Hall           '-P 1'
loop_
_space_group_symop_operation_xyz
'x, y, z'
'-x, -y, -z'

_cell_length_a                   9.198(5)
_cell_length_b                   10.355(7)
_cell_length_c                   12.174(7)
_cell_angle_alpha                69.365(16)
_cell_angle_beta                 76.44(2)
_cell_angle_gamma                64.56(2)
_cell_volume                     975.2(10)
_cell_formula_units_Z            2
_cell_measurement_reflns_used    9727
_cell_measurement_theta_min      2.4562
_cell_measurement_theta_max      25.0033
_cell_measurement_temperature    296.(2)

_exptl_crystal_description       bloc
_exptl_crystal_colour            'clear colourless-yellow'
_exptl_crystal_size_max          0.409
_exptl_crystal_size_mid          0.300
_exptl_crystal_size_min          0.250
_exptl_crystal_density_diffrn    1.425
_exptl_crystal_density_meas      ?
_exptl_crystal_density_method    'not measured'
_exptl_crystal_F_000             428

_exptl_absorpt_coefficient_mu    1.949
_exptl_absorpt_correction_type   multi-scan
_exptl_absorpt_process_details   
;
SADABS-2016/2 - Bruker AXS area detector scaling and absorption correction
;
_exptl_absorpt_correction_T_min  0.52
_exptl_absorpt_correction_T_max  0.64

_exptl_special_details           
;
;

_diffrn_ambient_temperature      296.(2)

_diffrn_source                   sealed
_diffrn_source_type              ?
_diffrn_source_power             1.00
_diffrn_source_current           20.0
_diffrn_source_voltage           50

_diffrn_radiation_probe          x-ray
_diffrn_radiation_type           MoK\a
_diffrn_radiation_wavelength     0.71073
_diffrn_radiation_monochromator  ?

_diffrn_measurement_device       'Bruker D8 Quest ECO'
_diffrn_measurement_device_type  ?
_diffrn_measurement_method       '\f and \w scans'


_diffrn_detector_area_resol_mean 7.3910

_diffrn_reflns_number            60514
_diffrn_reflns_av_R_equivalents  0.0371
_diffrn_reflns_av_unetI/netI     0.0140
_diffrn_reflns_theta_min         2.27
_diffrn_reflns_theta_max         25.10
_diffrn_reflns_theta_full        25.10
_diffrn_measured_fraction_theta_max 0.987
_diffrn_measured_fraction_theta_full 0.987
_diffrn_reflns_limit_h_min       -10
_diffrn_reflns_limit_h_max       10
_diffrn_reflns_limit_k_min       -12
_diffrn_reflns_limit_k_max       12
_diffrn_reflns_limit_l_min       -14
_diffrn_reflns_limit_l_max       14

_refine_special_details          
;
;

_reflns_number_total             3429
_reflns_number_gt                3176
_reflns_threshold_expression     'I > 2\s(I)'
_reflns_Friedel_coverage         0.000
_reflns_Friedel_fraction_max     ?
_reflns_Friedel_fraction_full    ?

_refine_ls_structure_factor_coef Fsqd
_refine_ls_matrix_type           full
_refine_ls_R_factor_all          0.0301
_refine_ls_R_factor_gt           0.0265
_refine_ls_wR_factor_gt          0.0710
_refine_ls_wR_factor_ref         0.0745
_refine_ls_goodness_of_fit_ref   1.215
_refine_ls_restrained_S_all      1.215
_refine_ls_number_reflns         3429
_refine_ls_number_parameters     238
_refine_ls_number_restraints     0
_refine_ls_number_constraints    0
_refine_ls_hydrogen_treatment    constr
_refine_ls_weighting_scheme      calc
_refine_ls_weighting_details     
'w=1/[\s^2^(Fo^2^)+(0.0356P)^2^+0.2986P] where P=(Fo^2^+2Fc^2^)/3'

_atom_sites_solution_hydrogens   geom
_atom_sites_solution_primary     ?
_atom_sites_solution_secondary   ?

_refine_ls_shift/su_max          0.000
_refine_ls_shift/su_mean         0.000
_refine_diff_density_max         0.457
_refine_diff_density_min         -0.390
_refine_ls_extinction_method     none
_refine_ls_extinction_coef       ?

loop_
_atom_type_symbol
_atom_type_description
_atom_type_scat_dispersion_real
_atom_type_scat_dispersion_imag
_atom_type_scat_source
C C 0.0033 0.0016 'International Tables Vol C Tables 4.2.6.8 and 6.1.1.4'
H H 0.0000 0.0000 'International Tables Vol C Tables 4.2.6.8 and 6.1.1.4'
N N 0.0061 0.0033 'International Tables Vol C Tables 4.2.6.8 and 6.1.1.4'
O O 0.0106 0.0060 'International Tables Vol C Tables 4.2.6.8 and 6.1.1.4'
Se Se -0.0929 2.2259 'International Tables Vol C Tables 4.2.6.8 and 6.1.1.4'

_computing_data_collection       'Bruker Instrument Service vV6.2.15'
_computing_cell_refinement       'SAINT V8.40B (Bruker Nano, Inc., 2019)'
_computing_data_reduction        'SAINT V8.40B (Bruker Nano, Inc., 2019)'
_computing_structure_solution    'SHELXT 2018/2 (Sheldrick, 2018)'
_computing_structure_refinement  'SHELXL-2018/3 (Sheldrick, 2018)'
_computing_molecular_graphics    ?
_computing_publication_material  ?

loop_
_atom_site_type_symbol
_atom_site_label
_atom_site_fract_x
_atom_site_fract_y
_atom_site_fract_z
_atom_site_U_iso_or_equiv
_atom_site_adp_type
_atom_site_calc_flag
_atom_site_refinement_flags_adp
_atom_site_refinement_flags_occupancy
_atom_site_refinement_flags_posn
_atom_site_occupancy
_atom_site_disorder_assembly
_atom_site_disorder_group
Se Se1 0.18963(2) 0.39070(2) 0.31388(2) 0.04797(10) Uani d . . . 1 . .
O O3 0.54205(18) 0.13540(19) 0.14804(13) 0.0529(4) Uani d . . . 1 . .
O O1 0.28330(19) 0.09121(19) 0.21331(14) 0.0536(4) Uani d . . . 1 . .
O O4 0.5860(2) 0.0960(2) 0.33426(15) 0.0680(5) Uani d . . . 1 . .
O O2 0.0300(2) 0.2398(2) 0.18117(15) 0.0647(5) Uani d . . . 1 . .
N N1 0.3876(2) 0.0458(2) 0.30164(16) 0.0504(4) Uani d . . . 1 . .
C C4 -0.0185(2) 0.2276(2) 0.44396(19) 0.0431(5) Uani d . . . 1 . .
C C2 0.1334(2) 0.2077(2) 0.36130(17) 0.0401(4) Uani d . . . 1 . .
C C10 -0.0107(3) 0.5405(2) 0.26011(18) 0.0440(5) Uani d . . . 1 . .
C C16 0.5127(3) 0.0991(3) 0.2639(2) 0.0501(5) Uani d . . . 1 . .
C C6 -0.1431(4) 0.2106(4) 0.6429(2) 0.0724(8) Uani d . . . 1 . .
H H6 -0.133108 0.1815 0.723194 0.087 Uiso calc U . R 1 . .
C C1 0.1334(3) 0.1872(3) 0.24497(19) 0.0459(5) Uani d . . . 1 . .
C C7 -0.2925(3) 0.2777(3) 0.6042(3) 0.0729(8) Uani d . . . 1 . .
H H7 -0.384513 0.296508 0.657449 0.087 Uiso calc U . R 1 . .
C C11 -0.1300(3) 0.6037(3) 0.3402(2) 0.0500(5) Uani d . . . 1 . .
H H11 -0.110951 0.573806 0.418753 0.06 Uiso calc U . R 1 . .
C C5 -0.0060(3) 0.1853(3) 0.5641(2) 0.0582(6) Uani d . . . 1 . .
H H5 0.095558 0.139465 0.591734 0.07 Uiso calc U . R 1 . .
C C12 -0.2769(3) 0.7107(3) 0.3040(2) 0.0602(6) Uani d . . . 1 . .
H H12 -0.356658 0.753386 0.357908 0.072 Uiso calc U . R 1 . .
C C3 0.2828(3) 0.0749(3) 0.40819(19) 0.0504(5) Uani d . . . 1 . .
H H3A 0.33437 0.098499 0.455373 0.061 Uiso calc U . R 1 . .
H H3B 0.255902 -0.010654 0.455752 0.061 Uiso calc U . R 1 . .
C C8 -0.3066(3) 0.3173(3) 0.4861(3) 0.0695(7) Uani d . . . 1 . .
H H8 -0.408745 0.36114 0.459622 0.083 Uiso calc U . R 1 . .
C C9 -0.1704(3) 0.2929(3) 0.4060(2) 0.0557(6) Uani d . . . 1 . .
H H9 -0.181576 0.320658 0.326012 0.067 Uiso calc U . R 1 . .
C C13 -0.3053(3) 0.7538(3) 0.1890(3) 0.0681(7) Uani d . . . 1 . .
H H13 -0.40498 0.825204 0.164846 0.082 Uiso calc U . R 1 . .
C C15 -0.0392(3) 0.5863(3) 0.1432(2) 0.0584(6) Uani d . . . 1 . .
H H15 0.040822 0.545769 0.088381 0.07 Uiso calc U . R 1 . .
C C17 0.6753(3) 0.1893(3) 0.0896(2) 0.0587(6) Uani d . . . 1 . .
C C18 0.6406(4) 0.3309(3) 0.1177(3) 0.0713(7) Uani d . . . 1 . .
H H18A 0.531433 0.398369 0.103113 0.107 Uiso calc U . R 1 . .
H H18B 0.714029 0.376507 0.068717 0.107 Uiso calc U . R 1 . .
H H18C 0.65426 0.307949 0.199099 0.107 Uiso calc U . R 1 . .
C C14 -0.1873(4) 0.6924(3) 0.1087(2) 0.0729(8) Uani d . . . 1 . .
H H14 -0.207594 0.722784 0.030334 0.087 Uiso calc U . R 1 . .
C C19 0.8354(3) 0.0680(4) 0.1278(3) 0.0810(9) Uani d . . . 1 . .
H H19A 0.839005 0.050938 0.210065 0.122 Uiso calc U . R 1 . .
H H19B 0.921954 0.098409 0.082721 0.122 Uiso calc U . R 1 . .
H H19C 0.847112 -0.022282 0.114757 0.122 Uiso calc U . R 1 . .
C C20 0.6607(5) 0.2192(5) -0.0391(3) 0.0968(12) Uani d . . . 1 . .
H H20A 0.679594 0.127714 -0.053621 0.145 Uiso calc U . R 1 . .
H H20B 0.739183 0.258967 -0.0873 0.145 Uiso calc U . R 1 . .
H H20C 0.554005 0.289933 -0.057949 0.145 Uiso calc U . R 1 . .

loop_
_atom_site_aniso_label
_atom_site_aniso_U_11
_atom_site_aniso_U_22
_atom_site_aniso_U_33
_atom_site_aniso_U_12
_atom_site_aniso_U_13
_atom_site_aniso_U_23
Se1 0.03781(14) 0.04993(15) 0.05864(16) -0.01848(10) -0.00219(9) -0.01783(10)
O3 0.0441(8) 0.0715(10) 0.0444(8) -0.0258(8) 0.0038(6) -0.0184(7)
O1 0.0489(9) 0.0662(10) 0.0538(9) -0.0245(8) 0.0069(7) -0.0308(8)
O4 0.0501(10) 0.0950(14) 0.0490(9) -0.0229(9) -0.0116(8) -0.0109(9)
O2 0.0545(10) 0.0955(14) 0.0548(10) -0.0322(10) -0.0091(8) -0.0269(9)
N1 0.0412(10) 0.0499(10) 0.0483(10) -0.0102(8) 0.0030(8) -0.0142(8)
C4 0.0395(11) 0.0421(11) 0.0477(11) -0.0177(9) 0.0036(9) -0.0152(9)
C2 0.0373(10) 0.0419(11) 0.0396(10) -0.0146(9) -0.0013(8) -0.0124(8)
C10 0.0448(11) 0.0408(11) 0.0449(11) -0.0185(9) -0.0004(9) -0.0104(9)
C16 0.0389(11) 0.0494(12) 0.0482(12) -0.0075(10) -0.0029(10) -0.0108(10)
C6 0.0669(18) 0.099(2) 0.0547(15) -0.0391(16) 0.0177(13) -0.0314(15)
C1 0.0446(12) 0.0530(12) 0.0459(11) -0.0244(10) 0.0032(10) -0.0185(10)
C7 0.0551(16) 0.0798(19) 0.083(2) -0.0325(14) 0.0290(14) -0.0375(16)
C11 0.0529(13) 0.0496(12) 0.0466(12) -0.0161(10) -0.0022(10) -0.0186(10)
C5 0.0493(13) 0.0784(17) 0.0489(13) -0.0275(12) 0.0064(10) -0.0238(12)
C12 0.0551(14) 0.0511(13) 0.0685(16) -0.0126(11) -0.0019(12) -0.0226(12)
C3 0.0430(12) 0.0486(12) 0.0425(11) -0.0089(10) 0.0008(9) -0.0075(9)
C8 0.0391(13) 0.0684(17) 0.093(2) -0.0194(12) 0.0049(13) -0.0219(15)
C9 0.0432(12) 0.0579(14) 0.0605(14) -0.0185(11) -0.0012(10) -0.0144(11)
C13 0.0631(16) 0.0513(14) 0.0790(18) -0.0085(12) -0.0213(14) -0.0136(13)
C15 0.0687(16) 0.0561(14) 0.0411(12) -0.0216(12) 0.0026(11) -0.0112(10)
C17 0.0493(13) 0.0786(17) 0.0513(13) -0.0326(13) 0.0058(10) -0.0187(12)
C18 0.0738(18) 0.0699(17) 0.0701(17) -0.0328(15) -0.0099(14) -0.0114(14)
C14 0.091(2) 0.0649(17) 0.0498(14) -0.0212(15) -0.0253(14) -0.0004(12)
C19 0.0454(14) 0.088(2) 0.107(2) -0.0269(14) 0.0146(15) -0.0382(18)
C20 0.110(3) 0.156(4) 0.0508(16) -0.086(3) 0.0195(16) -0.0331(19)

_geom_special_details            
;

All esds (except the esd in the dihedral angle between two l.s. planes)
are estimated using the full covariance matrix.  The cell esds are taken
into account individually in the estimation of esds in distances, angles
and torsion angles; correlations between esds in cell parameters are only
used when they are defined by crystal symmetry.  An approximate (isotropic)
treatment of cell esds is used for estimating esds involving l.s. planes.
;

loop_
_geom_bond_atom_site_label_1
_geom_bond_atom_site_label_2
_geom_bond_site_symmetry_2
_geom_bond_distance
_geom_bond_publ_flag
Se1 C10 . 1.903(2) ?
Se1 C2 . 2.030(2) ?
O3 C16 . 1.318(3) ?
O3 C17 . 1.490(3) ?
O1 C1 . 1.371(3) ?
O1 N1 . 1.428(3) ?
O4 C16 . 1.193(3) ?
O2 C1 . 1.186(3) ?
N1 C16 . 1.399(3) ?
N1 C3 . 1.464(3) ?
C4 C9 . 1.377(3) ?
C4 C5 . 1.389(3) ?
C4 C2 . 1.499(3) ?
C2 C1 . 1.505(3) ?
C2 C3 . 1.516(3) ?
C10 C15 . 1.383(3) ?
C10 C11 . 1.384(3) ?
C6 C7 . 1.359(4) ?
C6 C5 . 1.380(4) ?
C7 C8 . 1.370(4) ?
C11 C12 . 1.377(3) ?
C12 C13 . 1.363(4) ?
C8 C9 . 1.384(4) ?
C13 C14 . 1.373(4) ?
C15 C14 . 1.377(4) ?
C17 C18 . 1.505(4) ?
C17 C19 . 1.511(4) ?
C17 C20 . 1.513(4) ?

loop_
_geom_angle_atom_site_label_1
_geom_angle_atom_site_label_2
_geom_angle_atom_site_label_3
_geom_angle_site_symmetry_1
_geom_angle_site_symmetry_3
_geom_angle
_geom_angle_publ_flag
C10 Se1 C2 . . 99.31(10) ?
C16 O3 C17 . . 120.07(18) ?
C1 O1 N1 . . 108.95(16) ?
C16 N1 O1 . . 114.16(17) ?
C16 N1 C3 . . 118.0(2) ?
O1 N1 C3 . . 106.54(17) ?
C9 C4 C5 . . 118.4(2) ?
C9 C4 C2 . . 123.0(2) ?
C5 C4 C2 . . 118.5(2) ?
C4 C2 C1 . . 117.92(18) ?
C4 C2 C3 . . 115.85(17) ?
C1 C2 C3 . . 101.47(17) ?
C4 C2 Se1 . . 110.48(14) ?
C1 C2 Se1 . . 103.39(13) ?
C3 C2 Se1 . . 106.38(15) ?
C15 C10 C11 . . 119.6(2) ?
C15 C10 Se1 . . 121.34(17) ?
C11 C10 Se1 . . 119.06(17) ?
O4 C16 O3 . . 128.2(2) ?
O4 C16 N1 . . 120.1(2) ?
O3 C16 N1 . . 111.3(2) ?
C7 C6 C5 . . 120.5(3) ?
O2 C1 O1 . . 119.1(2) ?
O2 C1 C2 . . 131.1(2) ?
O1 C1 C2 . . 109.80(18) ?
C6 C7 C8 . . 119.6(2) ?
C12 C11 C10 . . 120.2(2) ?
C6 C5 C4 . . 120.6(3) ?
C13 C12 C11 . . 119.9(2) ?
N1 C3 C2 . . 103.84(17) ?
C7 C8 C9 . . 120.6(3) ?
C4 C9 C8 . . 120.3(3) ?
C12 C13 C14 . . 120.3(3) ?
C14 C15 C10 . . 119.4(2) ?
O3 C17 C18 . . 109.0(2) ?
O3 C17 C19 . . 109.7(2) ?
C18 C17 C19 . . 112.8(2) ?
O3 C17 C20 . . 101.2(2) ?
C18 C17 C20 . . 111.4(3) ?
C19 C17 C20 . . 112.0(3) ?
C13 C14 C15 . . 120.5(2) ?

_shelx_res_file                  
;

TITL ZEP1064_3_0m1_a.res in P-1
    ZEP1064_3_0m1_a.res
    created by SHELXL-2018/3 at 09:17:49 on 16-Jul-2021
CELL  0.71073   9.1979  10.3548  12.1742   69.365   76.438   64.556
ZERR    2.000   0.0046   0.0069   0.0073    0.016    0.021    0.021
LATT 1
SFAC C  H  N  O  Se
UNIT 40  42  2  8  2
OMIT     1   0   2
OMIT     2   2   0
OMIT    -2   1   0
OMIT     1   2   5
OMIT     1   2   2
OMIT    -1   2   1
OMIT     0   2   2
OMIT     0   2   0
OMIT     1   3   0
OMIT    -1   2   3
OMIT     2  -2   1
OMIT     2   3   0
OMIT     0   3   1
OMIT    -2   0   3
OMIT     3   4   1
OMIT    -2   0   1
OMIT    -1   0   2
OMIT    -2  -1   1
OMIT     1   3   1
OMIT     1   1   3
OMIT     1   2   3
OMIT     3   4   0
OMIT     0   0   2
OMIT    -1   2   0
OMIT     2   0   0
OMIT     0  -1   1
OMIT     1   4   3
OMIT     1   2   1
OMIT    -1  -1   2
L.S. 30
ACTA
BOND
FMAP 2
PLAN 1
SIZE 0.25 0.30 0.409
TEMP 23.000
WGHT    0.035600    0.298600
FVAR       0.47636
SE1   5    0.189629    0.390702    0.313881    11.00000    0.03781    0.04993 =
         0.05864   -0.01783   -0.00219   -0.01848
O3    4    0.542050    0.135400    0.148043    11.00000    0.04406    0.07147 =
         0.04436   -0.01835    0.00378   -0.02581
O1    4    0.283298    0.091210    0.213314    11.00000    0.04887    0.06619 =
         0.05379   -0.03077    0.00693   -0.02447
O4    4    0.585976    0.095998    0.334258    11.00000    0.05006    0.09496 =
         0.04903   -0.01086   -0.01162   -0.02295
O2    4    0.030005    0.239839    0.181168    11.00000    0.05450    0.09551 =
         0.05481   -0.02692   -0.00909   -0.03219
N1    3    0.387643    0.045839    0.301637    11.00000    0.04117    0.04989 =
         0.04828   -0.01421    0.00296   -0.01019
C4    1   -0.018490    0.227599    0.443957    11.00000    0.03950    0.04207 =
         0.04775   -0.01519    0.00358   -0.01774
C2    1    0.133385    0.207750    0.361301    11.00000    0.03729    0.04195 =
         0.03961   -0.01236   -0.00134   -0.01460
C10   1   -0.010666    0.540462    0.260108    11.00000    0.04476    0.04077 =
         0.04487   -0.01040   -0.00038   -0.01848
C16   1    0.512727    0.099094    0.263871    11.00000    0.03891    0.04945 =
         0.04818   -0.01084   -0.00285   -0.00754
C6    1   -0.143078    0.210583    0.642926    11.00000    0.06694    0.09883 =
         0.05467   -0.03137    0.01769   -0.03911
AFIX  43
H6    2   -0.133108    0.181500    0.723194    11.00000   -1.20000
AFIX   0
C1    1    0.133426    0.187165    0.244966    11.00000    0.04461    0.05298 =
         0.04589   -0.01848    0.00321   -0.02440
C7    1   -0.292483    0.277661    0.604186    11.00000    0.05509    0.07982 =
         0.08349   -0.03747    0.02896   -0.03255
AFIX  43
H7    2   -0.384513    0.296508    0.657449    11.00000   -1.20000
AFIX   0
C11   1   -0.130014    0.603678    0.340182    11.00000    0.05288    0.04956 =
         0.04659   -0.01859   -0.00224   -0.01606
AFIX  43
H11   2   -0.110951    0.573806    0.418753    11.00000   -1.20000
AFIX   0
C5    1   -0.006020    0.185263    0.564137    11.00000    0.04931    0.07844 =
         0.04894   -0.02378    0.00642   -0.02746
AFIX  43
H5    2    0.095558    0.139465    0.591734    11.00000   -1.20000
AFIX   0
C12   1   -0.276912    0.710657    0.303977    11.00000    0.05508    0.05113 =
         0.06846   -0.02261   -0.00194   -0.01257
AFIX  43
H12   2   -0.356658    0.753386    0.357908    11.00000   -1.20000
AFIX   0
C3    1    0.282820    0.074889    0.408188    11.00000    0.04305    0.04856 =
         0.04254   -0.00745    0.00078   -0.00894
AFIX  23
H3A   2    0.334370    0.098499    0.455373    11.00000   -1.20000
H3B   2    0.255902   -0.010654    0.455752    11.00000   -1.20000
AFIX   0
C8    1   -0.306634    0.317345    0.486126    11.00000    0.03911    0.06839 =
         0.09256   -0.02192    0.00486   -0.01939
AFIX  43
H8    2   -0.408745    0.361140    0.459622    11.00000   -1.20000
AFIX   0
C9    1   -0.170427    0.292870    0.405969    11.00000    0.04322    0.05792 =
         0.06047   -0.01439   -0.00117   -0.01847
AFIX  43
H9    2   -0.181576    0.320658    0.326012    11.00000   -1.20000
AFIX   0
C13   1   -0.305264    0.753821    0.189016    11.00000    0.06305    0.05126 =
         0.07897   -0.01360   -0.02134   -0.00850
AFIX  43
H13   2   -0.404980    0.825204    0.164846    11.00000   -1.20000
AFIX   0
C15   1   -0.039237    0.586278    0.143193    11.00000    0.06871    0.05614 =
         0.04106   -0.01121    0.00264   -0.02163
AFIX  43
H15   2    0.040822    0.545769    0.088381    11.00000   -1.20000
AFIX   0
C17   1    0.675317    0.189329    0.089620    11.00000    0.04929    0.07860 =
         0.05134   -0.01871    0.00578   -0.03263
C18   1    0.640617    0.330856    0.117678    11.00000    0.07380    0.06990 =
         0.07013   -0.01145   -0.00994   -0.03284
AFIX 137
H18A  2    0.531433    0.398369    0.103113    11.00000   -1.50000
H18B  2    0.714029    0.376507    0.068717    11.00000   -1.50000
H18C  2    0.654260    0.307949    0.199099    11.00000   -1.50000
AFIX   0
C14   1   -0.187313    0.692432    0.108671    11.00000    0.09091    0.06489 =
         0.04982   -0.00041   -0.02527   -0.02124
AFIX  43
H14   2   -0.207594    0.722784    0.030334    11.00000   -1.20000
AFIX   0
C19   1    0.835441    0.068045    0.127767    11.00000    0.04539    0.08844 =
         0.10723   -0.03821    0.01463   -0.02694
AFIX 137
H19A  2    0.839005    0.050938    0.210065    11.00000   -1.50000
H19B  2    0.921954    0.098409    0.082721    11.00000   -1.50000
H19C  2    0.847112   -0.022282    0.114757    11.00000   -1.50000
AFIX   0
C20   1    0.660688    0.219218   -0.039075    11.00000    0.10987    0.15639 =
         0.05080   -0.03309    0.01951   -0.08600
AFIX 137
H20A  2    0.679594    0.127714   -0.053621    11.00000   -1.50000
H20B  2    0.739183    0.258967   -0.087300    11.00000   -1.50000
H20C  2    0.554005    0.289933   -0.057949    11.00000   -1.50000
AFIX   0
HKLF 4


REM  ZEP1064_3_0m1_a.res in P-1
REM wR2 = 0.074476, GooF = S = 1.21547, Restrained GooF = 1.21547 for all data
REM R1 = 0.026502 for 3176 Fo > 4sig(Fo) and 0.030106 for all 3429 data
REM 238 parameters refined using 0 restraints

END

WGHT      0.0356      0.2986

REM Highest difference peak  0.457,  deepest hole -0.390,  1-sigma level  0.122
Q1    1   0.0824  0.4982  0.2725  11.00000  0.05    0.46
;
_shelx_res_checksum              49110


_publcif_funding_html            
;
;
_exptl_crystal_recrystallization_method 'Re-crystallisation from solvent'
